# Supplementary material for: Assessment of Amikacin- and Capreomycin-Related Adverse Drug Reactions in Patients with Multidrug-Resistant Tuberculosis and Exploring the Role of Genetic Factors
Source: J Pers Med. 2023 Mar 29;13(4):599. doi: 10.3390/jpm13040599 (PMC10145258; doi:10.3390/jpm13040599)
Supplement: Supplementary file 1 [file jpm-13-00599-s001.zip]

Archive with 1 entries (1 files):
- jpm-2141583-supplementary.pdf
